# Supplementary material for: Enhancement of the Colorectal Chemopreventive and Immunization Potential of Northern Thai Purple Rice Anthocyanin Using the Biotransformation by β-Glucosidase-Producing Lactobacillus
Source: Antioxidants (Basel). 2022 Feb 2;11(2):305. doi: 10.3390/antiox11020305 (PMC8868395; doi:10.3390/antiox11020305)
Supplement: Supplementary file 1 [file antioxidants-11-00305-s001.zip]

Archive with 1 entries (1 files):
- antioxidants-1554782-supplementary.pdf
